# Supplementary material for: Using prescribing and toxicology data to determine non-medical prescription drug overdose
Source: Addict Behav Rep. 2020 Jun 8;12:100289. doi: 10.1016/j.abrep.2020.100289 (PMC7330872; doi:10.1016/j.abrep.2020.100289)
Supplement: Supplementary data 1 [file mmc1.xml]

<?xml version="1.0" encoding="UTF-8" standalone="no"?><data:data><datasets><author>philip.huynh@wayne.edu</author><type>0</type><dataset><value>1</value><reason>The data that has been used is confidential</reason><comments/></dataset></datasets></data:data>
